# Supplementary material for: Construction of a Prognostic Risk Model for Helicobacter pylori Infection in Gastric Cancer Patients and Immunological Analysis
Source: Cancer Rep (Hoboken). 2026 Apr 2;9(4):e70511. doi: 10.1002/cnr2.70511 (PMC13045470; doi:10.1002/cnr2.70511)
Supplement: Supplementary file 7 — Table S1: Common DEGs. [file CNR2-9-e70511-s006.xlsx]

## Sheet: GSE60662_deg_res
gene

## Sheet: GSE60427_deg_res
gene

## Sheet: GSE27411_deg_res
gene

## Sheet: Common_DEGs
CCL20
