# Supplementary material for: Construction of a Prognostic Risk Model for Helicobacter pylori Infection in Gastric Cancer Patients and Immunological Analysis
Source: Cancer Rep (Hoboken). 2026 Apr 2;9(4):e70511. doi: 10.1002/cnr2.70511 (PMC13045470; doi:10.1002/cnr2.70511)
Supplement: Supplementary file 8 — Table S2: KEGG and GO enrichment analysis results for Common‐DEGs. [file CNR2-9-e70511-s001.xlsx]

## Sheet: kegg
ID

## Sheet: GO_BP
ID

## Sheet: GO_CC
ID

## Sheet: GO_MF
ID
