# Supplementary material for: Construction of a Prognostic Risk Model for Helicobacter pylori Infection in Gastric Cancer Patients and Immunological Analysis
Source: Cancer Rep (Hoboken). 2026 Apr 2;9(4):e70511. doi: 10.1002/cnr2.70511 (PMC13045470; doi:10.1002/cnr2.70511)
Supplement: Supplementary file 9 — Table S3: Construction and verification results of HPRS. [file CNR2-9-e70511-s010.xlsx]

## Sheet: Cox_res
gene

## Sheet: Lasso_res
symbol

## Sheet: TCGA_Train
sample

## Sheet: TCGA
sample

## Sheet: Clinical_stat
sample

## Sheet: GSE84426
sample

## Sheet: GSE26901
sample

## Sheet: GSE13861
sample
