# Supplementary material for: Construction of a Prognostic Risk Model for Helicobacter pylori Infection in Gastric Cancer Patients and Immunological Analysis
Source: Cancer Rep (Hoboken). 2026 Apr 2;9(4):e70511. doi: 10.1002/cnr2.70511 (PMC13045470; doi:10.1002/cnr2.70511)
Supplement: Supplementary file 10 — Table S4: Enrichment score analysis results of the risk score model. [file CNR2-9-e70511-s003.xlsx]

## Sheet: ssGSEA_hallmark_res
sample

## Sheet: Riskscore_corr_res
HALLMARK

## Sheet: gsva_immune_res
sample
