# Supplementary material for: Construction of a Prognostic Risk Model for Helicobacter pylori Infection in Gastric Cancer Patients and Immunological Analysis
Source: Cancer Rep (Hoboken). 2026 Apr 2;9(4):e70511. doi: 10.1002/cnr2.70511 (PMC13045470; doi:10.1002/cnr2.70511)
Supplement: Supplementary file 11 — Table S5: Results of immune‐related factors. [file CNR2-9-e70511-s007.xlsx]

## Sheet: checkpoint_exp
sample

## Sheet: sign_stat_res
symbol
