# Supplementary material for: Construction of a Prognostic Risk Model for Helicobacter pylori Infection in Gastric Cancer Patients and Immunological Analysis
Source: Cancer Rep (Hoboken). 2026 Apr 2;9(4):e70511. doi: 10.1002/cnr2.70511 (PMC13045470; doi:10.1002/cnr2.70511)
Supplement: Supplementary file 13 — Table S7: Results of immunotherapy response analysis among model groups. [file CNR2-9-e70511-s011.xlsx]

## Sheet: IMvigor210_res
sample

## Sheet: ips_tide_res
sample
